# Supplementary material for: Relative Quantitation of EFNA1 Expression in Mouse Heart Tissue Histologic Sections Using MALDI-MSI
Source: Int J Mol Sci. 2025 Feb 7;26(4):1398. doi: 10.3390/ijms26041398 (PMC11855005; doi:10.3390/ijms26041398)
Supplement: Supplementary file 1 [file ijms-26-01398-s001.zip]

Archive with 1 entries (1 files):
- ijms-3398880-supplementary.pdf
